# Supplementary material for: Characteristic Changes and Potential Markers of Flavour in Raw Pu-Erh Tea with Different Ageing Cycles Analysed by HPLC, HS-SPME-GC-MS, and OAV
Source: Foods. 2025 Feb 27;14(5):829. doi: 10.3390/foods14050829 (PMC11898670; doi:10.3390/foods14050829)
Supplement: Supplementary file 1 [file foods-14-00829-s001.zip]

Archive with 1 entries (1 files):
- foods-3464690-supplementary.pdf
